# Supplementary material for: Actions of Midostaurin as Cation Channel and Tyrosine Kinase Inhibitor in Diffuse Intrinsic Pontine Glioma Cell Lines
Source: Cancers (Basel). 2026 Mar 25;18(7):1066. doi: 10.3390/cancers18071066 (PMC13072310; doi:10.3390/cancers18071066)
Supplement: Supplementary file 1 [file cancers-18-01066-s001.zip]

Archive with 1 entries (1 files):
- cancers-4180180-supplementary.pdf
